# Supplementary material for: Seeding the Infant Gut in Early Life—Effects of Maternal and Infant Seeding with Probiotics on Strain Transfer, Microbiota, and Gastrointestinal Symptoms in Healthy Breastfed Infants
Source: Nutrients. 2023 Sep 15;15(18):4000. doi: 10.3390/nu15184000 (PMC10538230; doi:10.3390/nu15184000)
Supplement: Supplementary file 1 [file nutrients-15-04000-s001.zip]

Archive with 1 entries (1 files):
- nutrients-2528374-supplementary.pdf
